# Supplementary material for: Tethered Bilayer Lipid Membrane Platform for Screening Triton X-100 Detergent Replacements by Electrochemical Impedance Spectroscopy
Source: Nanomaterials (Basel). 2023 Feb 26;13(5):874. doi: 10.3390/nano13050874 (PMC10005542; doi:10.3390/nano13050874)
Supplement: Supplementary file 1 [file nanomaterials-13-00874-s001.zip]

Archive with 1 entries (1 files):
- nanomaterials-2230778-supplementary.pdf
